# Supplementary material for: Land suitability analysis in monocentric post-socialist city: Case of Ulaanbaatar, Mongolia
Source: PLoS One. 2024 Aug 15;19(8):e0308762. doi: 10.1371/journal.pone.0308762 (PMC11326617; doi:10.1371/journal.pone.0308762)
Supplement: S1 Table — (XLSX) [file pone.0308762.s002.xlsx]

## Sheet: Sheet1
									S1 Table. Accuracy assessment result
							Class Value	Not suitable	Matginally	Potentially	Moderate	Second Most	Most	Total	User Accuracy	Kappa
						1	Not suitable	7	0	2	0	0	0	9	0.777778
						2	Matginally	0	8	1	3	1	0	13	0.615385
						3	Potentially	0	1	8	0	0	0	9	0.888889
						4	Moderate	0	0	0	11	1	0	12	0.916667
						5	Second Most	0	0	0	0	12	0	12	1
						6	Most	0	0	0	0	0	6	6	1
						7	Total	7	9	11	14	14	6	61
						8	Producer Accuracy	1	0.888889	0.727273	0.785714	0.857143	1		0.852459
						9	Kappa									0.821173
